# Supplementary material for: Gender differences in self-rated health among older adults in the Chinese workforce
Source: Front Public Health. 2024 Dec 6;12:1450045. doi: 10.3389/fpubh.2024.1450045 (PMC11659123; doi:10.3389/fpubh.2024.1450045)
Supplement: Supplementary file 1 [file Table_1.XLSX]

## Sheet: Sheet1
Variables	Survey response options	Coding for correlational andregression analyses
Age	In years	In years(Age>60)
Residence Location	Urban or Town Center/Urban-Rural or Town-Village Junction Area/Rural areas/Special areas	Excluding Special areas.Urban or Town Center=1/Urban-Rural or Town-Village Junction Area=2/Rural areas/Special areas=3
Type of Household Registration	Agricultural Household Registration/ Non-Agricultural Household Registration/Non-resident Household Registration	Excluding no-accounts.Agricultural Household Registration = 1, Non-Agricultural Household Registration= 2，Non-resident Household Registration=3
Marital Status	Married and living with spouse/Married, but not living with spouse temporarily due to work, etc./Separated(no longer living together as spouses)/Divorced/Widowed/Never married	with spouse = 1 ,Without spouse = 0
Social security
Pension Insurance	Whether to pay pension insurance	Yes=1，No=0
Medical Insurance	Whether to pay health insurance	Yes=1，No=0
Working condition
Type of employer	Government/Public Institution/Non-profit Organizations, such as societies, associations, institutes, etc./ Enterprises/Individual Households/Agricultural Households/Residential Households	Assignment of values according to the filled in values
Whether you are a manager or not	Yes/No	Management position=1， Non-supervisory position=0
Number of days worked per week in the past year	Number of days	Assignment of values according to the filled in values
Salary	Annual/Monthly/ Weekly/Daily/Hourly wage/by project/Performance-based, including piece rate	Regular Wage=0, Performance-based Wage=1
Income	Specific number of salaries	According to the standardized wage levels in China, there are: low wage level = 1, medium-low wage level = 2, medium wage level = 3, medium-high wage level = 4 and high wage level = 5.
Cigarettes	Significant increase/Small increase/No change/Small decrease/Decreased significantly/Never smoked	Smoker=1,Non-smoker=0
Alcohol	Significant increase/Small increase/No change/Small decrease/Decreased significantly/Never drink alcohol.	Smoker=1, Non-drinker=0
Changes in sleep duration	Significant increase/Small increase/No change/Small decrease/Decreased significantly/Never drink alcohol.	Significant increase=5/Small increase=4/No change=3/Small decrease=2/Decreased significantly=1.
Changes in food intake	Significant increase/Small increase /No change/Small decrease/Decreased significantly	Significant increase=5/Small increase=4/No change=3/Small decrease=2/Decreased significantly=1.
Self-rated health	Extremely satisfied/Very satisfied/Quite satisfied/Not very satisfied/Not at all satisfied	Extremely satisfied=5/Very satisfied=4/ Quite satisfied=3/Not very satisfied=2/ Not at all satisfied=1
