# Supplementary material for: Gender differences in self-rated health among older adults in the Chinese workforce
Source: Front Public Health. 2024 Dec 6;12:1450045. doi: 10.3389/fpubh.2024.1450045 (PMC11659123; doi:10.3389/fpubh.2024.1450045)
Supplement: Supplementary file 2 [file Table_2.XLSX]

## Sheet: Sheet1
subgroup	OR1	low1	high1	p1	OR2	low2	high2	p2	n1	n2	CI1	CI2
Age	1.04072	0.9914	1.0924	0.107	1.0114	0.9477	1.0794	0.732	561	260	1.04072(0.9914,1.0924)	1.0114(0.9477,1.0794)
Residence Location
Urban or Town Center									123	46
Urban-Rural or Town-Village Junction Area	1.38573	0.80159	2.39556	0.243	0.976	0.394	2.418	0.958	80	35	1.38573(0.8016,2.3956)	0.976(0.394,2.418)
Rural Area	1.03022	0.65891	1.61078	0.896	0.9856	0.4763	2.1011	0.999	358	179	1.03022(0.6589,1.61078)	0.9856(0.4763,2.1011)
Type of Household Registration
Agricultural Household Registration									455	224
Non-Agricultural Household Registration	1.53116	0.86997	2.69485	0.14	0.2937	0.0847	1.0181	0.053	56	13	1.5312(0.87,2.6949)	0.2937(0.0847,1.0181)
Non-resident Household Registration	0.59897	0.32802	1.0937	0.095	1.0477	0.3826	2.8689	0.928	50	23	0.5990(0.3280,1.0937)	1.0477(0.5155,1.8563)
Marital Status
without spouse									49	60
with spouse	0.83999	0.46105	1.53039	0.569	0.9782	0.5155	1.8563	0.946	512	200	0.84(0.4611,1.5304)	0.9782(0.5155,1.8563)
Social security
Pension Insurance
No									0	0
Yes									561	260
Medical Insurance
No									18	12
Yes	0.8785	0.35385	2.18099	0.78	5.0955	1.4181	10	0.013	543	248	0.8785(0.3539,2.1810)	5.0955(1.4148,18.3093)
Information of Employment
Government									73	20
Public Institution	1.23736	0.51585	2.96798	0.633	2.4129	0.43857	10	0.311	26	7	1.23736(0.5159,2.9680)	2.4129(0.4386,13.27548)
Non-profit Organization(NPO)	0.61839	0.09366	4.0828	0.618	9.38545	0.32228	10	0.193	4	2	0.61839(0.0937,4.0828)	9.38545(0.3223,273.3217)
Enterprise	1.23456	0.70752	2.1542	0.458	0.97382	0.34869	2.71969	0.96	164	62	1.2346(0.7075,2.1542)	0.97382(0.3487,2.7197)
Self-employed Household	1.5025	0.88176	2.56022	0.134	1.08327	0.40125	2.92448	0.875	200	98	1.5025(0.8818,2.5602)	1.08327(0.4013,2.9245)
Farming Household	1.61678	0.81431	3.21005	0.17	1.75885	0.62196	4.97388	0.287	74	59	1.6169(0.8143,3.2101)	1.75885(0.6220,4.9739)
Resident Household	1.77092	0.6245	5.02188	0.283	2.25208	0.55062	9.21119	0.259	20	12	1.7709(0.6245,5.0219)	2.25208(0.5506,9.2112)
Whether you are a manager or not
Non-supervisory position									482	253
Management position	0.96514	0.58828	1.58341	0.888	0.8684	0.1978	3.81236	0.852	79	8	0.9651(0.5883,1.5834)	0.8684(0.1978,3.8124)
Number of days worked per week in the past year	1.03261	0.93961	1.13481	0.505	1.0792	0.95292	1.22222	0.23	561	260	1.0326(0.9396,1.1348)	1.0792(0.9529,1.2222)
Salary
Regular Wage									490	215
Performance-based Wage	1.33728	0.79866	2.23914	0.269	0.80896	0.39752	1.64626	0.559	71	45	1.3373(0.7987,2.2391)	0.8090(0.3975,1.6463)
Income
low wage level									296	196
medium-low wage level	1.67304	1.08519	2.57935	0.02	0.84128	0.38665	1.83046	0.663	140	34	1.6730(1.0852,2.5794)	0.8413(0.3967,1.8305)
medium wage level	2.09429	1.26316	3.47226	0.004	1.64012	0.65532	4.10483	0.29	86	25	2.0943(1.2632,3.4723)	1.6401(0.6553,4.1048)
medium-high wage level	4.29159	2.07671	8.86872	<0.001	0.66136	0.10964	3.98918	0.652	35	5	4.2916(2.0767,8.8687)	0.6614(0.1096,3.9892)
high wage level	2.62	0.48526	10	0.263					4	0	2.62(0.4853,14.1467)
Cigarettes
Non-smoker									224	247
Smoker	0.98587	0.6975	1.3934	0.936	0.596	0.18687	1.90082	0.382	337	13	0.9859(0.6975,1.3934)	0.596(0.1869,1.9008)
Alcohol
Non-drinker									202	221
Drinker	1.97746	1.3841	2.8251	<0.001	0.54387	0.26153	1.13101	0.103	359	39	1.9775(1.3841,2.8251)	0.54387(0.2615,1.1310)
Changes in sleep duration
Decreased significantly									18	11
Small decrease	0.93586	0.27364	3.20062	0.916	1.26211	0.27355	5.82309	0.765	33	20	0.9359(0.9160,1.2621)	1.2621(0.2736,5.8231)
No change	1.56104	0.54877	4.4406	0.404	3.1094	0.83174	10	0.092	456	213	1.5610(0.5488,4.4406)	3.1094(0.8317,11.6245)
Small increase	0.72427	0.20865	2.51411	0.611	10	1.45673	10	0.02	26	6	0.7243(0.2087,2.5141)	11.1058(1.4567,84.6682)
Significant increase	1.05038	0.31424	3.51104	0.936	7.37501	1.40122	10	0.018	28	10	1.0504(0.3142,3.5110)	7.3750(1.4012,38.8166)
Changes in food-intake
Decreased significantly									22	9
Small decrease	2.05646	0.6692	6.31948	0.208	2.19067	0.37807	10	0.382	36	11	2.0565(0.6692,6.3195)	2.1907(0.3781,12.6936)
No change	2.29168	0.85554	6.13857	0.099	4.67019	1.0959	10	0.037	493	232	2.2917(0.8555,6.1386)	4.6702(1.0959,19.9020)
Small increase	7.0203	1.1247	10	0.037	1.53768	0.07632	10	0.779	5	2	7.0203(1.1247,43.8203)	1.5377(0.0763,30.9782)
Significant increase	2.5021	0.28246	10	0.41	8.71043	1.01434	10	0.049	5	6	2.5021(0.2825,22.1641)	8.7104(1.0143,74.7900)
