# Supplementary material for: Gender differences in self-rated health among older adults in the Chinese workforce
Source: Front Public Health. 2024 Dec 6;12:1450045. doi: 10.3389/fpubh.2024.1450045 (PMC11659123; doi:10.3389/fpubh.2024.1450045)
Supplement: Supplementary file 3 [file Table_3.XLSX]

## Sheet: Sheet1
subgroup	Self-assessment of health（Good）			Self-assessment of health（Not good）
	Male（N=186）	Female（N=79）	p-value	Male（N=375）	Female（N=181）	p-value
Age	64.4086	64.6203	<0.001	64.4533	64.7403	<0.001
Residence Location			0.121			0.894
Urban or Town Center	44(23.66%)	11(13.92%)		79(21.07%)	35(19.34%)
Urban-Rural or Town-Village Junction Area	29(15.59%)	10(12.66%)		51(13.60%)	25(13.81%)
Rural Area	113(60.75%)	58(73.42%)		245(65.33%)	121(66.85%)
Type of Household Registration			0.018			0.579
Agricultural Household Registration	149(80.11%)	70(88.61%)		306(81.60%)	154(85.08%)
Non-Agricultural Household Registration	26(13.98%)	2(2.53%)		30(8.00%)	11(6.08%)
Non-resident Household Registration	11(5.91%)	7(8.86%)		39(10.40%)	16(8.84%)
Marital Status			0.007			<0.001
without spouse	21(11.29%)	20(25.31%)		28(7.47%)	40(22.10%)
with spouse	165(88.71%)	59(74.68%)		347(92.53%)	141(77.90%)
Social security
Pension Insurance	0(0)	0(0)		0(0)	0(0)
No	186(100%)	79(100%)		375(100%)	181(100%)
Yes			0.735			0.146
Medical Insurance	8(4.3%)	2(2.53%)		10(2.67%)	10(5.52%）
No	178(95.7%)	77(97.47%)		365(97.33%)	171(94.48%)
Yes
Information of Employment			0.045			0.074
Government	20(10.75%)	5(6.33%)		53(14.13%)	15(8.29%)
Public Institution	9(4.84%)	3(3.80%)		17(4.53%)	4(2.21%)
Non-profit Organization(NPO)	0(0)	1(1.27%)		4(1.07%)	1(0.55%)
Enterprise	57(30.65%)	15(18.99%)		107(28.53%)	47(25.97%)
Self-employed Household	70(37.63%)	30(37.97%)		130(34.67%)	68(37.57%)
Farming Household	23(12.37%)	19(24.05%)		51(13.60%)	40(22.10%)
Resident Household	7(3.76%)	6(7.59%)		13(3.47%)	6(3.31%)
Whether you are a manager or not			0.001			0.001
Non-supervisory position	156(83.87%)	78(98.73%)		326(86.93%)	174(96.13%)
Management position	30(16.13%)	1(1.27%)		49(13.07%)	7(3.87%)
Number of days worked per week in the past year	5.4516	5.2532	<0.001	5.2373	5.1215	<0.001
Salary			0.999			0.054
Regular Wage	161(86.56%)	68(86.08%)		329(87.73%)	147(81.22%)
Performance-based Wage	25(13.44%)	11(13.92%)		46(12.27%)	34(18.78%)
Income			<0.001			0.007
low wage level	80(43.01%)	63(79.75%)		216(57.60%)	133(73.48%)
medium-low wage level	45(24.19%)	9(11.39%)		95(25.33%)	25(13.81%)
medium wage level	38(20.43%)	7(8.86%)		48(12.80%)	18(9.94%)
medium-high wage level	20(10.75%)	0(0)		15(4.00%)	5(2.76%)
high wage level	3(1.61%)	0(0)		1(0.27%)	0(0)
Cigarettes			<0.001			<0.001
Non-smoker	68(36.56%)	76(96.20%)		156(41.60%)	171(94.48%)
Smoker	118(63.44%)	3(3.80%)		219(58.40%)	10(5.52%）
Alcohol			<0.001			<0.001
Non-drinker	49(26.34%)	70(88.61%)		153(40.80%)	151(84.43%)
Drinker	137(73.66%)	9(11.39%)		222(59.20%)	30(16.57%)
Changes in sleep duration			0.936			0.115
Decreased significantly	3(1.61%)	2(2.53%)		15(4.00%)	9(4.97%)
Small decrease	10(5.38%)	3(3.80%)		23(6.13%)	17(9.39%)
No change	160(86.02%)	67(84.81%)		296(78.93%)	146(80.66%)
Small increase	6(3.23%)	3(3.80%)		20(5.33%)	3(1.66%)
Significant increase	7(3.76%)	4(5.06%)		21(5.60%)	6(3.31%)
Changes in food-intake			0.555			0.703
Decreased significantly	2(1.08%)	1(1.27%)		20(5.33%)	8(4.42%)
Small decrease	11(5.91%)	2(2.53%)		25(6.67%)	9(4.97%)
No change	168(90.32%)	73(92.41%)		325(86.67%)	159(87.85%)
Small increase	3(1.61%)	0(0)		2(0.53%)	2(1.10%)
Significant increase	2(1.08%)	3(3.80%)		3(0.80%)	3(1.66%)
